# Supplementary material for: Transcriptome-based identification and characterization of genes responding to imidacloprid in Myzus persicae
Source: Sci Rep. 2019 Sep 16;9:13285. doi: 10.1038/s41598-019-49922-3 (PMC6746728; doi:10.1038/s41598-019-49922-3)
Supplement: Supplementary file 1 — Supplementary Table S1 [file 41598_2019_49922_MOESM1_ESM.xls]

## Sheet: Table S1
Transcriptome-based identification and characterization of genes responding to imidacloprid in Myzus persicae
Jianyu Meng, Xingjiang Chen, Changyu Zhang*
Table S1. DEGs between imidacloprid-resistant and imidacloprid-susceptible M. persicae.
ID	IR	IS	log2FoldChange	pvalue	padj	gene_name	gene_description
111029535	4510.49	8819.7	-0.967706	3.21e-21	2e-17	LOC111029535	uncharacterized LOC111029535
111039230	15484.2	27355.7	-0.821117	4.39e-19	1.37e-15	LOC111039230	larval cuticle protein A2B-like
111036448	1077.24	2556.08	-1.24708	1.96e-16	4.06e-13	LOC111036448	flightin
novel.5540	2090.26	5088.3	-1.28351	9.44e-16	1.47e-12	-	-
111034600	4305.03	7586.35	-0.817487	4.19e-15	5.21e-12	LOC111034600	adhesive plaque matrix protein-like
111042795	1525.13	3023.72	-0.987396	7.2e-14	7.47e-11	LOC111042795	cyclin-dependent kinase inhibitor 1C-like
111027630	296.99	555.795	-0.901875	8.18e-13	7.27e-10	LOC111027630	uncharacterized LOC111027630
111027632	1900.11	3501.76	-0.881372	5.1e-12	3.97e-09	LOC111027632	extensin-2-like
111029599	5070.29	9366.43	-0.885595	6.9e-12	4.77e-09	LOC111029599	uncharacterized LOC111029599
111042794	2801.28	5104.89	-0.865869	7.08e-10	4.41e-07	LOC111042794	cuticle protein 12.5-like
111041497	2905.93	4357.11	-0.58465	1.99e-09	1.12e-06	LOC111041497	endocuticle structural glycoprotein SgAbd-9-like
111040178	3611.17	5261.79	-0.543037	2.17e-09	1.13e-06	LOC111040178	uncharacterized LOC111040178
111032840	965.463	1821.72	-0.916566	3.26e-09	1.56e-06	LOC111032840	adhesive plaque matrix protein-like
111035272	9651.61	15598.6	-0.69264	5.53e-09	2.46e-06	LOC111035272	cuticle protein 65-like
111033016	513.246	901.045	-0.81247	8.45e-09	3.51e-06	LOC111033016	trypsin-1-like
111028862	6051.17	8470.72	-0.485351	1.54e-08	5.99e-06	LOC111028862	uncharacterized LOC111028862
111042753	13734.5	20851.1	-0.602349	2.34e-08	8.56e-06	LOC111042753	putative odorant-binding protein A10
111038073	714.696	1051.86	-0.557998	3.7e-08	1.28e-05	LOC111038073	uncharacterized LOC111038073
111038047	1769.82	2567.35	-0.536967	5.67e-08	1.86e-05	LOC111038047	uncharacterized LOC111038047
111032404	2469.1	4147.03	-0.747981	8.03e-08	2.43e-05	LOC111032404	cuticle protein 38-like
111027628	23326	39945.2	-0.776152	8.2e-08	2.43e-05	LOC111027628	cuticle protein-like
111041889	3540.84	5929.97	-0.743971	9.83e-08	2.72e-05	LOC111041889	actin-42A-like
111040641	12736.3	18480.4	-0.537116	1.01e-07	2.72e-05	LOC111040641	uncharacterized LOC111040641
111041272	1679.9	2645.1	-0.654599	1.06e-07	2.76e-05	LOC111041272	testis-specific gene A8 protein-like
111037909	6327.54	9219.82	-0.543125	2.38e-07	5.92e-05	LOC111037909	keratin-associated protein 21-1-like
111031116	7639.36	12506.2	-0.711093	2.71e-07	6.49e-05	LOC111031116	endocuticle structural glycoprotein SgAbd-2-like
111036761	1169.88	1777.38	-0.602472	3.38e-07	7.8e-05	LOC111036761	uncharacterized LOC111036761
111037432	187.965	328.619	-0.808891	5.91e-07	0.000131399	LOC111037432	GATA zinc finger domain-containing protein 14-like
111040694	420.889	709.457	-0.754127	6.52e-07	0.00013999	LOC111040694	translation initiation factor IF-2-like
111036239	1091.71	718.506	0.603986	7.14e-07	0.000148226	LOC111036239	aspartate aminotransferase,cytoplasmic-like
111040690	512.638	827.84	-0.68944	7.99e-07	0.000160372	LOC111040690	vitelline membrane protein Vm26Ab-like
111039513	1233.75	841.847	0.55088	8.52e-07	0.000163395	LOC111039513	mediator of RNA polymerase II transcription subunit 13-like
111038934	40342.5	67864.9	-0.750403	8.66e-07	0.000163395	LOC111038934	uncharacterized LOC111038934
111042936	1307.22	931.999	0.487406	9.11e-07	0.000163919	LOC111042936	uncharacterized LOC111042936
111032398	1035.77	1603.57	-0.630074	9.22e-07	0.000163919	LOC111032398	proline-rich protein 27-like
111041301	116162	176981	-0.607468	1.13e-06	0.000195971	LOC111041301	uncharacterized LOC111041301
111033153	3808.82	5503.37	-0.530833	1.27e-06	0.000214037	LOC111033153	pro-resilin-like
111037433	2503.58	3361.39	-0.425048	1.52e-06	0.000248464	LOC111037433	uncharacterized LOC111037433
111026427	576.321	907.61	-0.655721	1.64e-06	0.000262051	LOC111026427	uncharacterized LOC111026427
111042546	847.509	1245.56	-0.556526	1.77e-06	0.000276172	LOC111042546	dual oxidase maturation factor 1
111031558	831.267	1239.27	-0.575749	1.95e-06	0.000295736	LOC111031558	cell wall integrity and stress response component 4-like
111039186	5960.11	9190.49	-0.62506	2.02e-06	0.000299298	LOC111039186	slit homolog 1 protein-like
111038136	13235.9	19984.9	-0.594531	2.1e-06	0.00030391	LOC111038136	signaling mucin HKR1-like
111027629	472.812	839.796	-0.830528	3.51e-06	0.000496997	LOC111027629	uncharacterized LOC111027629
111026686	3716.95	4946.67	-0.412376	3.87e-06	0.000534706	LOC111026686	androgen-dependent TFPI-regulating protein-like
111026866	3198.85	4466.82	-0.481699	4.25e-06	0.000574734	LOC111026866	ADP,2CATP carrier protein 2-like
111042593	1846.4	1351.53	0.44972	4.61e-06	0.000611083	LOC111042593	uncharacterized LOC111042593
111033965	375.183	228.54	0.712479	4.87e-06	0.000631982	LOC111033965	uncharacterized LOC111033965
111031535	820.58	1242.72	-0.59882	6.22e-06	0.000790748	LOC111031535	uncharacterized LOC111031535
111033985	2773.18	3713	-0.421213	6.99e-06	0.000869669	LOC111033985	inositol oxygenase
111040286	692.477	461.848	0.584344	7.26e-06	0.000885996	LOC111040286	attractin-like protein 1
111034579	28992.8	40699.7	-0.489345	8.42e-06	0.00100772	LOC111034579	adhesive plaque matrix protein-like
111034675	419.952	263.349	0.673067	8.58e-06	0.00100781	LOC111034675	maltase A3-like
novel.2353	1056.19	1434.17	-0.441948	8.83e-06	0.00101749	-	-
111038843	1357.19	2018.53	-0.572348	1.06e-05	0.00118719	LOC111038843	elongation of very long chain fatty acids protein AAEL008004-like
111037600	1256.04	1670.64	-0.411488	1.07e-05	0.00118719	LOC111037600	androgen-induced gene 1 protein-like
111029987	1741.87	1277.2	0.447171	1.12e-05	0.00122519	LOC111029987	myosin-2 heavy chain-like
111039755	13895.8	19299.1	-0.473846	1.22e-05	0.00130901	LOC111039755	skin secretory protein xP2-like
111041305	31104.4	49084.1	-0.658191	1.24e-05	0.00130901	LOC111041305	uncharacterized LOC111041305
111034010	263.643	421.828	-0.680363	1.28e-05	0.00132796	LOC111034010	fibroblast growth factor receptor 3-like
111032327	697.621	1008.52	-0.530458	1.44e-05	0.00147392	LOC111032327	uncharacterized LOC111032327
111042138	1017.84	1459.75	-0.521711	1.59e-05	0.00159474	LOC111042138	protein THEM6-like
111031755	240.295	409.699	-0.767643	2.18e-05	0.00212898	LOC111031755	ecdysteroid-regulated 16 kDa protein-like
27109210	569.45	971.099	-0.77258	2.19e-05	0.00212898	ND2	-
111034979	792.075	1145.43	-0.532262	2.34e-05	0.0022398	LOC111034979	phosphate carrier protein,mitochondrial-like
111040648	2011.76	1511.88	0.41193	2.81e-05	0.00265255	LOC111040648	mediator of RNA polymerase II transcription subunit 1
111029624	1857.19	1347.36	0.462261	2.86e-05	0.00265688	LOC111029624	zinc finger homeobox protein 3
111036608	1385.41	1014.04	0.449786	2.95e-05	0.0026979	LOC111036608	sushi, von Willebrand factor type A, EGF and pentraxin domain-containing protein 1
111034584	35695	46519.2	-0.382124	3.02e-05	0.00269847	LOC111034584	cuticle protein-like
111039465	6557.13	8687.87	-0.405946	3.03e-05	0.00269847	LOC111039465	elongation of very long chain fatty acids protein AAEL008004-like
111033085	641.486	924.947	-0.529899	3.37e-05	0.0029548	LOC111033085	death-associated protein kinase related-like
111027052	1733.27	2308.44	-0.412769	3.88e-05	0.00335608	LOC111027052	macrophage migration inhibitory factor homolog
111028315	14375.6	20187.1	-0.489844	3.99e-05	0.00339887	LOC111028315	endocuticle structural glycoprotein SgAbd-4-like
111027341	7061.18	8858.32	-0.327161	4.25e-05	0.00357699	LOC111027341	D-dopachrome decarboxylase-B-like
111041256	7827.87	9770.79	-0.319869	4.52e-05	0.00374112	LOC111041256	probable 1-Cys peroxiredoxin
111041302	62531.3	95337.8	-0.608501	4.57e-05	0.00374112	LOC111041302	uncharacterized LOC111041302
111041637	735.36	526.524	0.480594	4.84e-05	0.0039149	LOC111041637	guanylate cyclase 32E
111031165	79350.6	118712	-0.581172	5.46e-05	0.00435587	LOC111031165	uncharacterized LOC111031165
111039228	3203.46	4994.39	-0.64057	5.7e-05	0.00449408	LOC111039228	cuticle protein 21-like
novel.4426	90948.1	129248	-0.50705	5.81e-05	0.00452246	-	-
111040110	1433.54	1095.31	0.387804	6.61e-05	0.00502334	LOC111040110	lethal(2) giant larvae protein
111032858	488.099	737.474	-0.594581	6.62e-05	0.00502334	LOC111032858	prisilkin-39-like
111038931	119540	170820	-0.515008	6.76e-05	0.00506686	LOC111038931	uncharacterized LOC111038931
111033240	1360.39	972.033	0.484762	7.5e-05	0.00555601	LOC111033240	dystroglycan-like
111033093	10859.1	8216.61	0.402266	7.59e-05	0.00556106	LOC111033093	polyadenylate-binding protein 4-like
111026800	1257.43	950.752	0.403327	7.79e-05	0.00563784	LOC111026800	uncharacterized protein CG43867
111032815	1974.72	1414.04	0.480794	9.06e-05	0.00648198	LOC111032815	neural-cadherin,transcript variant X3
111039922	977.203	1350.6	-0.465251	9.63e-05	0.00680393	LOC111039922	polyadenylate-binding protein 1-B-like
111026531	749.874	1000.85	-0.416563	9.73e-05	0.00680393	LOC111026531	transmembrane protein 179
111028270	1452.57	1120.5	0.374332	0.000100456	0.00694821	LOC111028270	serine/threonine-protein kinase tousled-like
111039229	3766.17	5417.12	-0.52436	0.000104438	0.00714422	LOC111039229	larval cuticle protein A3A
111036018	2970.78	2273.01	0.386133	0.000107538	0.00727637	LOC111036018	agrin
111027834	1665.82	1263.93	0.397777	0.000109967	0.00736069	LOC111027834	protein kibra
111039056	37767.9	50519.3	-0.419677	0.000113038	0.00748577	LOC111039056	cuticle protein 7-like
111038354	5905.19	4587.07	0.364317	0.000116131	0.00754625	LOC111038354	plasma membrane calcium-transporting ATPase 3
111040294	919.811	1247.33	-0.43908	0.000116376	0.00754625	LOC111040294	leucine-rich repeat-containing protein 40
111027370	1425.28	1079.39	0.400902	0.000130255	0.00830044	LOC111027370	ankyrin-3-like
111035021	3535.89	2663.24	0.408654	0.000131283	0.00830044	LOC111035021	neurogenic locus Notch protein
111043066	6955.38	8619.9	-0.309626	0.000132007	0.00830044	LOC111043066	ribonuclease kappa-B-like
111036603	897.055	1162.74	-0.37366	0.000138892	0.00864602	LOC111036603	neuronal membrane glycoprotein M6-a
111032868	1065.07	746.73	0.511255	0.000150486	0.00927501	LOC111032868	inositol 1,4,5-trisphosphate receptor
111036826	1043.21	1360.51	-0.382209	0.000155059	0.00946318	LOC111036826	glutathione S-transferase-like
111034444	1067.3	748.27	0.511514	0.000160861	0.00972192	LOC111034444	unconventional myosin-XV
111038427	642.552	869.494	-0.438138	0.000162961	0.00975414	LOC111038427	uncharacterized LOC111038427
111040996	1555.71	1186.32	0.390533	0.000165363	0.00980368	LOC111040996	afadin
111034882	396.989	280.181	0.50153	0.000167898	0.00986006	LOC111034882	aminopeptidase N-like
novel.10711	1908.44	2489.37	-0.383825	0.00017103	0.00995014	-	-
111028215	3125.96	3908.19	-0.32198	0.000176594	0.0101787	LOC111028215	androgen-dependent TFPI-regulating protein-like
111041233	1252.91	950.452	0.397627	0.00018586	0.0106145	LOC111041233	axin
111029392	1057.82	772.659	0.453469	0.000188868	0.0106882	LOC111029392	beta-glucuronidase
111036104	481.974	674.99	-0.483785	0.000192375	0.0107886	LOC111036104	uncharacterized LOC111036104
111033592	4485.06	5577.41	-0.314361	0.000198132	0.0110123	LOC111033592	uncharacterized LOC111033592
111041315	738.714	525.542	0.489756	0.000200031	0.0110194	LOC111041315	aminopeptidase N-like
111039055	19240.4	26460.3	-0.45974	0.000207422	0.0112311	LOC111039055	cuticle protein 21-like
111033899	2579.88	3239.46	-0.328369	0.000208004	0.0112311	LOC111033899	surfeit locus protein 4 homolog
111026982	2711.63	2107.83	0.363004	0.000209287	0.0112311	LOC111026982	protein mesh-like
111041730	725.496	955.955	-0.39644	0.000212918	0.0113284	LOC111041730	protein unc-50 homolog A
111029858	1076.81	754.137	0.513553	0.000215729	0.0113806	LOC111029858	uncharacterized LOC111029858%2C transcript variant X8
111035011	2301.25	2997.74	-0.381311	0.000223826	0.0116448	LOC111035011	alpha-tocopherol transfer protein
111042314	1886.85	2617	-0.471687	0.000224478	0.0116448	LOC111042314	serine/arginine-rich splicing factor 8-like
111031836	949.439	1251.22	-0.398677	0.000228164	0.0117382	LOC111031836	protein-glutamate O-methyltransferase-like
111041733	3351.44	4199.41	-0.325264	0.000238375	0.0120728	LOC111041733	UTP--glucose-1-phosphate uridylyltransferase
111034143	1536.36	1199.99	0.356684	0.000238547	0.0120728	LOC111034143	collagen alpha-1(I) chain-like
111041299	75180	107856	-0.520711	0.000250944	0.0125978	LOC111041299	uncharacterized LOC111041299
111037463	1426.31	1102.85	0.370655	0.000256281	0.0127628	LOC111037463	tight junction protein ZO-2-like
111042367	1875.79	2437.32	-0.378041	0.000262707	0.012979	LOC111042367	alpha-tocopherol transfer protein-like
111030400	9840.33	12226.7	-0.313193	0.0002658	0.0129931	LOC111030400	uncharacterized LOC111030400
111035313	1249.41	970.916	0.363959	0.000267166	0.0129931	LOC111035313	uncharacterized LOC111035313
111038352	12871.6	17058.4	-0.406296	0.000292237	0.0140841	LOC111038352	cuticle protein-like
111036892	1931.32	1506.13	0.358309	0.000294125	0.0140841	LOC111036892	rap guanine nucleotide exchange factor 2
111031121	19865	25895.8	-0.382525	0.000311657	0.0148097	LOC111031121	endocuticle structural glycoprotein SgAbd-4-like
111034389	435.032	584.007	-0.423461	0.000317348	0.014933	LOC111034389	post-GPI attachment to proteins factor 2
111038927	283295	371036	-0.389259	0.000319818	0.014933	LOC111038927	uncharacterized LOC111038927
111030170	842.973	1086.09	-0.365568	0.00032145	0.014933	LOC111030170	bladder cancer-associated protein
111042105	1995.05	2507.15	-0.328946	0.00032685	0.0150714	LOC111042105	leptin receptor gene-related protein
111039023	2251.16	1756.34	0.35785	0.000336494	0.0153571	LOC111039023	uncharacterized LOC111039023
111032178	1668.27	2188.11	-0.39107	0.00033798	0.0153571	LOC111032178	cuticle protein 3-like
111026994	3870.3	3016.68	0.35924	0.000351951	0.0158761	LOC111026994	coatomer subunit alpha
111040793	3851.18	5166.86	-0.42377	0.00037144	0.0165674	LOC111040793	keratin-associated protein 21-1-like
111034006	2048.71	1534.67	0.416906	0.0003726	0.0165674	LOC111034006	SWI/SNF complex subunit SMARCC
111039660	7076.56	10377.6	-0.552395	0.000376095	0.0166042	LOC111039660	tetra-peptide repeat homeobox protein 1-like
111038823	11714.2	14340.8	-0.291853	0.000381523	0.0167252	LOC111038823	cytochrome b-c1 complex subunit 8
111036329	1179.21	915.386	0.3651	0.000389458	0.0169537	LOC111036329	membrane-associated protein Hem
111041555	321.343	222.439	0.529402	0.000437073	0.0188943	LOC111041555	low-density lipoprotein receptor-related protein 6-like
111029968	454.075	297.841	0.606729	0.000449885	0.0193115	LOC111029968	uncharacterized LOC111029968
111032962	1330.18	1025.35	0.375529	0.000452928	0.0193115	LOC111032962	leucine-rich repeats and immunoglobulin-like domains protein 2
111029398	2984.08	3684.71	-0.304003	0.000460218	0.0194888	LOC111029398	NADH dehydrogenase [ubiquinone] 1 beta subcomplex subunit 11
111028510	2568.62	3548.86	-0.466974	0.000473403	0.0199117	LOC111028510	tyramine receptor tyra-2
111041524	5704.05	4632.96	0.299974	0.000505386	0.0211143	LOC111041524	far upstream element-binding protein 3
111041759	2001.92	1510.74	0.4053	0.000511691	0.0212059	LOC111041759	cathepsin B-like cysteine proteinase 3
111029022	1747.85	2210.36	-0.338343	0.000514393	0.0212059	LOC111029022	protein jagunal
111041429	372.125	258.996	0.520224	0.000532098	0.0217436	LOC111041429	uncharacterized LOC111041429
111031114	5812.75	7794.27	-0.423276	0.00053442	0.0217436	LOC111031114	endocuticle structural glycoprotein SgAbd-8-like
111035428	14180.2	11023.4	0.363222	0.000539729	0.021817	LOC111035428	uncharacterized LOC111035428
111030933	1033	800.088	0.369363	0.000550466	0.0221074	LOC111030933	piwi-like protein Siwi
111029442	790.401	601.575	0.393189	0.000556798	0.0222184	LOC111029442	C3 and PZP-like alpha-2-macroglobulin domain-containing protein 8
111030992	926.565	703.304	0.397461	0.000568352	0.0224683	LOC111030992	uncharacterized LOC111030992
111027276	918.98	700.346	0.391857	0.000570279	0.0224683	LOC111027276	protein lap4
111032872	458.305	330.906	0.470015	0.000590002	0.0230991	LOC111032872	protein O-linked-mannose beta-1,2-N-acetylglucosaminyltransferase 1-like
111029575	784.112	588.49	0.414335	0.000619598	0.0241062	LOC111029575	uncharacterized LOC111029575
111036469	3083.33	2415.2	0.351975	0.000626821	0.0242358	LOC111036469	hemicentin-2
111027544	305.685	212.32	0.523955	0.000688624	0.026461	LOC111027544	BTB/POZ domain-containing protein 7
111028962	598.919	797.342	-0.41168	0.000704163	0.0268921	LOC111028962	UDP-N-acetylglucosamine--dolichyl-phosphate N-acetylglucosaminephosphotransferase
111026691	763.162	974.207	-0.351567	0.000714899	0.0271356	LOC111026691	androgen-induced gene 1 protein-like
111039769	5131.25	7363.73	-0.521254	0.000723108	0.0272809	LOC111039769	acanthoscurrin-1-like
111037198	793.391	593.028	0.419077	0.00074446	0.027671	LOC111037198	serine proteinase stubble
111028318	586.162	411.661	0.508534	0.000746722	0.027671	LOC111028318	mucin-2-like
111027244	2797.62	3401.76	-0.281998	0.000749473	0.027671	LOC111027244	succinate dehydrogenase [ubiquinone] cytochrome b small subunit, mitochondrial
111040357	931.166	706.131	0.398776	0.000755506	0.027671	LOC111040357	homeodomain-interacting protein kinase 2
111039275	774.645	986.076	-0.347528	0.000755673	0.027671	LOC111039275	charged multivesicular body protein 1b
111034768	1112.55	870.277	0.354153	0.00077617	0.0282275	LOC111034768	F-box only protein 11
111038930	126975	171085	-0.430185	0.00077994	0.0282275	LOC111038930	uncharacterized LOC111038930
111026253	3589.03	4448.85	-0.309543	0.000801782	0.0288503	LOC111026253	sugar transporter SWEET1-like
111032761	1284.12	1005.09	0.353017	0.00080644	0.0288511	LOC111032761	uncharacterized LOC111032761
111039765	13051.2	16734.9	-0.358636	0.000853304	0.0301881	LOC111039765	calphotin-like
111030882	3710.45	4504.78	-0.279819	0.000853512	0.0301881	LOC111030882	alpha-tocopherol transfer protein-like
111033704	506.194	379.31	0.417093	0.000874714	0.0307633	LOC111033704	uncharacterized LOC111033704
111026480	3727.85	4683.32	-0.32951	0.000888055	0.031057	LOC111026480	uncharacterized LOC111026480
111029941	602.739	449.061	0.423911	0.000896221	0.0311675	LOC111029941	cadherin-99C
111028870	4015.04	4863.47	-0.276551	0.000903611	0.0312499	LOC111028870	succinate dehydrogenase cytochrome b560 subunit, mitochondrial-like
111027435	1040.88	1347.15	-0.37231	0.000908916	0.0312597	LOC111027435	uncharacterized LOC111027435
111036548	3685.2	4560.4	-0.307532	0.000921721	0.0314868	LOC111036548	2-acylglycerol O-acyltransferase 2-like
111042914	8802.11	11175.6	-0.344528	0.000925635	0.0314868	LOC111042914	uncharacterized LOC111042914
111039759	7345.73	9137.37	-0.315142	0.000944579	0.0319565	LOC111039759	hornerin-like
111042569	984.222	1260.56	-0.358332	0.000956442	0.0320729	LOC111042569	thaumatin-like protein 1
111034852	1324.6	1737.5	-0.391204	0.000958322	0.0320729	LOC111034852	cytochrome c oxidase subunit 5B,mitochondrial-like
111042371	962.027	752.143	0.354463	0.000983062	0.0327128	LOC111042371	fatty acyl-CoA reductase 1
111038024	1805.55	1381.12	0.385776	0.000987954	0.0327128	LOC111038024	unconventional myosin-XVIIIa
111036299	4523.98	5524.71	-0.288352	0.0010108	0.0332068	LOC111036299	uncharacterized LOC111036299
111038060	649.573	494.72	0.392614	0.00101463	0.0332068	LOC111038060	fibrillin-2-like
111033502	1809.76	1443.03	0.326108	0.00102371	0.0332068	LOC111033502	uncharacterized LOC111033502
111027246	8618.88	10591.5	-0.297464	0.00102557	0.0332068	LOC111027246	cytochrome b-c1 complex subunit 10-like
111027305	1916.83	2443.87	-0.35106	0.0010329	0.0332068	LOC111027305	outer dense fiber protein 3
111037370	5509.19	4477.6	0.298945	0.00103976	0.0332068	LOC111037370	carboxypeptidase M-like
111040718	769.32	597.601	0.364939	0.00104021	0.0332068	LOC111040718	uncharacterized LOC111040718
111026979	5616.85	7050.43	-0.327977	0.00105389	0.0334365	LOC111026979	circadian clock-controlled protein-like
111029777	1808.77	2419.86	-0.420788	0.00105815	0.0334365	LOC111029777	pathogenesis-related protein 5-like
111028695	1502	1874.45	-0.319702	0.00107	0.0336403	LOC111028695	rhythmically expressed gene 5 protein
111036844	431.097	567.913	-0.397061	0.00107857	0.033739	LOC111036844	obscurin-like
111039900	1230.82	1522.66	-0.307598	0.00109998	0.0342368	LOC111039900	programmed cell death protein 6
111036676	5552.96	6819.11	-0.296342	0.00115354	0.0357254	LOC111036676	Krueppel homolog 2
111036096	325.717	438.573	-0.426592	0.00117452	0.0361949	LOC111036096	glutathione S-transferase-like
111036454	1335.38	982.036	0.443043	0.00118128	0.036224	LOC111036454	CD109 antigen-like
111033725	3256.02	3955.4	-0.280702	0.00120131	0.0366575	LOC111033725	sorbitol dehydrogenase-like
111034214	2095.27	2589.69	-0.304933	0.00124343	0.0377578	LOC111034214	cytochrome b561-like
111031916	594.21	449.103	0.402353	0.0012516	0.0378214	LOC111031916	uncharacterized LOC111031916
111030384	1917.37	2565.47	-0.419773	0.00126738	0.0380185	LOC111030384	uncharacterized LOC111030384
111041297	67261.7	91279.1	-0.440525	0.00127034	0.0380185	LOC111041297	uncharacterized LOC111041297
111027048	367.918	490.587	-0.413187	0.00128695	0.0383313	LOC111027048	uncharacterized LOC111027048
111041707	1316.66	1637.11	-0.313389	0.00131518	0.0389634	LOC111041707	calcineurin B homologous protein 1
111039891	2731.42	3296.39	-0.271087	0.00132165	0.0389634	LOC111039891	very-long-chain (3R)-3-hydroxyacyl-CoA dehydratase hpo-8-like
111027214	3533.97	4292.57	-0.280387	0.00132694	0.0389634	LOC111027214	CDGSH iron-sulfur domain-containing protein 2 homolog A
111042248	720.495	935.646	-0.375341	0.00133707	0.0390764	LOC111042248	vesicle transport protein SFT2A
111027846	8744.23	6915.48	0.338377	0.00135169	0.0393191	LOC111027846	A disintegrin and metalloproteinase with thrombospondin motifs 20-like
111029019	684.454	528.606	0.372418	0.00137922	0.0399333	LOC111029019	lysosomal Pro-X carboxypeptidase-like
111032237	784.148	618.728	0.341452	0.00139298	0.0401449	LOC111032237	uncharacterized LOC111032237
111041247	18217.4	21919.4	-0.266897	0.00141594	0.0406185	LOC111041247	uncharacterized LOC111041247
111036310	318.702	431.464	-0.440736	0.00144123	0.0407343	LOC111036310	keratin,type II cytoskeletal 2 epidermal-like
111033490	1836.03	1402.16	0.388372	0.001445	0.0407343	LOC111033490	laminin subunit beta-1
111037399	4831.46	4011.01	0.268412	0.00144906	0.0407343	LOC111037399	putative ATP-dependent RNA helicase Pl10
111036683	471.26	356.692	0.401055	0.00144962	0.0407343	LOC111036683	mucin-5AC
111041727	704.839	534.565	0.399526	0.00146084	0.0407343	LOC111041727	glutamate-gated chloride channel
111040677	721.818	918.626	-0.346994	0.00146908	0.0407343	LOC111040677	adenine phosphoribosyltransferase-like
111029040	1950.27	1563.15	0.319448	0.00147516	0.0407343	LOC111029040	aryl hydrocarbon receptor nuclear translocator homolog
111030068	1204.86	958.62	0.329432	0.00147771	0.0407343	LOC111030068	AT-rich interactive domain-containing protein 2
111039060	14061.5	18036.2	-0.359193	0.00147887	0.0407343	LOC111039060	cuticle protein 7-like
111042787	1069.82	820.34	0.382645	0.00150226	0.0409453	LOC111042787	toll-like receptor 6
111033599	2832.8	3666.36	-0.372693	0.00150517	0.0409453	LOC111033599	-
111037101	831.782	1041.44	-0.323296	0.00152338	0.0409453	LOC111037101	protein YIPF1
111027949	3108.49	2534.43	0.294506	0.00152442	0.0409453	LOC111027949	nucleolin
111035357	5685.47	6868.97	-0.272888	0.00152692	0.0409453	LOC111035357	tropomyosin-1
111034544	1336.91	1071.05	0.319347	0.00153137	0.0409453	LOC111034544	regulating synaptic membrane exocytosis protein 2
novel.8024	237929	315092	-0.40525	0.00153257	0.0409453	-	-
111035549	337.649	246.605	0.45237	0.00155487	0.0413636	LOC111035549	protein kinase C-binding protein NELL1-like
111033969	978.915	782.756	0.322521	0.00159186	0.0421674	LOC111033969	E3 ubiquitin-protein ligase KCMF1-like
111040927	422.503	585.448	-0.470807	0.00164529	0.0433981	LOC111040927	ABC transporter G family member 23-like
111040795	1704.52	1398.3	0.285533	0.00169601	0.0445472	LOC111040795	catenin delta-2
111038046	1415.35	1154.44	0.294261	0.0017237	0.0450843	LOC111038046	SH3 domain-containing kinase-binding protein 1
novel.5351	538.439	709.64	-0.398608	0.00173403	0.0451645	-	-
111035843	310.608	221.055	0.488071	0.00176425	0.0457604	LOC111035843	myelin regulatory factor-like protein
111043013	584.191	811.555	-0.476548	0.001795	0.0462154	LOC111043013	uncharacterized LOC111043013
111030693	2188.79	1719.91	0.347431	0.00179664	0.0462154	LOC111030693	putative glutamate synthase [NADPH]
111040807	1035.65	816.15	0.343252	0.00180694	0.0462889	LOC111040807	cationic amino acid transporter 2-like
111033061	2322.04	2810.1	-0.274852	0.00183137	0.0467224	LOC111033061	selenoprotein K-like
111026272	59491.1	80124.2	-0.429598	0.00184515	0.0468274	LOC111026272	uncharacterized LOC111026272
111040979	6292.25	5244.12	0.262717	0.00185053	0.0468274	LOC111040979	uncharacterized LOC111040979
novel.6344	1836.78	2253.08	-0.294655	0.00186165	0.046918	-	-
111040114	1955.02	2389.58	-0.289878	0.00189353	0.0475291	LOC111040114	transmembrane protein 50A
111031831	6113.71	7328.51	-0.261471	0.0019527	0.0488175	LOC111031831	NADH dehydrogenase [ubiquinone] 1 beta subcomplex subunit 4
111027158	495.977	355.273	0.479584	0.00198668	0.0494684	LOC111027158	endoplasmic reticulum aminopeptidase 1-like
novel.11610	38212.7	72164.7	-0.917249	0.00201345	0.0499351	-	-
111030179	11320.3	9433.47	0.263012	0.00202241	0.0499584	LOC111030179	aminopeptidase N-like
