# Supplementary material for: Transcriptome-based identification and characterization of genes responding to imidacloprid in Myzus persicae
Source: Sci Rep. 2019 Sep 16;9:13285. doi: 10.1038/s41598-019-49922-3 (PMC6746728; doi:10.1038/s41598-019-49922-3)
Supplement: Supplementary file 2 — Supplementary Table S2 [file 41598_2019_49922_MOESM2_ESM.xls]

## Sheet: Table S2
Transcriptome-based identification and characterization of genes responding to imidacloprid in Myzus persicae
Jianyu Meng, Xingjiang Chen, Changyu Zhang*
Table S2. Differential gene expression with GO annotation.
Category	ID	Description	GeneRatio	BgRatio	pvalue	padjGO	geneID	Count
BP	GO:0007155	cell adhesion	3/45	27/3408	0.00504336	0.373208	111032815(LOC111032815)|111026982(LOC111026982)|111029941(LOC111029941)	3
BP	GO:0022610	biological adhesion	3/45	27/3408	0.00504336	0.373208	111032815(LOC111032815)|111026982(LOC111026982)|111029941(LOC111029941)	3
BP	GO:0007156	homophilic cell adhesion via plasma membrane adhesion molecules	2/45	15/3408	0.0160512	0.475116	111032815(LOC111032815)|111029941(LOC111029941)	2
BP	GO:0098609	cell-cell adhesion	2/45	15/3408	0.0160512	0.475116	111032815(LOC111032815)|111029941(LOC111029941)	2
BP	GO:0098742	cell-cell adhesion via plasma-membrane adhesion molecules	2/45	15/3408	0.0160512	0.475116	111032815(LOC111032815)|111029941(LOC111029941)	2
BP	GO:0035556	intracellular signal transduction	4/45	106/3408	0.0496423	0.511852	111041637(LOC111041637)|111036892(LOC111036892)|111039023(LOC111039023)|111036844(LOC111036844)	4
BP	GO:0007165	signal transduction	8/45	327/3408	0.0610984	0.511852	111041637(LOC111041637)|111027370(LOC111027370)|111035021(LOC111035021)|111036892(LOC111036892)|111039023(LOC111039023)|111028510(LOC111028510)|111036844(LOC111036844)|111042787(LOC111042787)	8
BP	GO:0044700	single organism signaling	8/45	329/3408	0.0629173	0.511852	111041637(LOC111041637)|111027370(LOC111027370)|111035021(LOC111035021)|111036892(LOC111036892)|111039023(LOC111039023)|111028510(LOC111028510)|111036844(LOC111036844)|111042787(LOC111042787)	8
BP	GO:0007154	cell communication	8/45	330/3408	0.0638397	0.511852	111041637(LOC111041637)|111027370(LOC111027370)|111035021(LOC111035021)|111036892(LOC111036892)|111039023(LOC111039023)|111028510(LOC111028510)|111036844(LOC111036844)|111042787(LOC111042787)	8
BP	GO:0023052	signaling	8/45	331/3408	0.0647708	0.511852	111041637(LOC111041637)|111027370(LOC111027370)|111035021(LOC111035021)|111036892(LOC111036892)|111039023(LOC111039023)|111028510(LOC111028510)|111036844(LOC111036844)|111042787(LOC111042787)	8
BP	GO:0008104	protein localization	3/45	81/3408	0.0900661	0.511852	111042546(LOC111042546)|111033240(LOC111033240)|111026994(LOC111026994)	3
BP	GO:0034220	ion transmembrane transport	2/45	43/3408	0.109556	0.511852	111032868(LOC111032868)|111040807(LOC111040807)	2
BP	GO:0009116	nucleoside metabolic process	1/45	10/3408	0.124621	0.511852	111040677(LOC111040677)	1
BP	GO:1901605	alpha-amino acid metabolic process	1/45	10/3408	0.124621	0.511852	111030693(LOC111030693)	1
BP	GO:1901657	glycosyl compound metabolic process	1/45	10/3408	0.124621	0.511852	111040677(LOC111040677)	1
BP	GO:0051716	cellular response to stimulus	8/45	385/3408	0.128102	0.511852	111041637(LOC111041637)|111027370(LOC111027370)|111035021(LOC111035021)|111036892(LOC111036892)|111039023(LOC111039023)|111028510(LOC111028510)|111036844(LOC111036844)|111042787(LOC111042787)	8
BP	GO:0033036	macromolecule localization	3/45	95/3408	0.128957	0.511852	111042546(LOC111042546)|111033240(LOC111033240)|111026994(LOC111026994)	3
BP	GO:0071705	nitrogen compound transport	3/45	95/3408	0.128957	0.511852	111042546(LOC111042546)|111026994(LOC111026994)|111040807(LOC111040807)	3
BP	GO:0007264	small GTPase mediated signal transduction	2/45	48/3408	0.131406	0.511852	111036892(LOC111036892)|111036844(LOC111036844)	2
BP	GO:0006468	protein phosphorylation	5/45	206/3408	0.132638	0.511852	111033085(LOC111033085)|111041637(LOC111041637)|111028270(LOC111028270)|111040357(LOC111040357)|111036844(LOC111036844)	5
BP	GO:0009187	cyclic nucleotide metabolic process	1/45	13/3408	0.158951	0.511852	111041637(LOC111041637)	1
BP	GO:0009190	cyclic nucleotide biosynthetic process	1/45	13/3408	0.158951	0.511852	111041637(LOC111041637)	1
BP	GO:0007275	multicellular organism development	1/45	14/3408	0.170099	0.511852	111035021(LOC111035021)	1
BP	GO:0044283	small molecule biosynthetic process	1/45	14/3408	0.170099	0.511852	111030693(LOC111030693)	1
BP	GO:0006508	proteolysis	6/45	286/3408	0.171572	0.511852	111033016(LOC111033016)|111041759(LOC111041759)|111037198(LOC111037198)|111037370(LOC111037370)|111027846(LOC111027846)|111029019(LOC111029019)	6
BP	GO:0016310	phosphorylation	5/45	225/3408	0.172642	0.511852	111033085(LOC111033085)|111041637(LOC111041637)|111028270(LOC111028270)|111040357(LOC111040357)|111036844(LOC111036844)	5
BP	GO:0006355	regulation of transcription, DNA-templated	5/45	226/3408	0.174872	0.511852	111039513(LOC111039513)|111041524(LOC111041524)|111033502(LOC111033502)|111029040(LOC111029040)|111035843(LOC111035843)	5
BP	GO:0051252	regulation of RNA metabolic process	5/45	226/3408	0.174872	0.511852	111039513(LOC111039513)|111041524(LOC111041524)|111033502(LOC111033502)|111029040(LOC111029040)|111035843(LOC111035843)	5
BP	GO:1903506	regulation of nucleic acid-templated transcription	5/45	226/3408	0.174872	0.511852	111039513(LOC111039513)|111041524(LOC111041524)|111033502(LOC111033502)|111029040(LOC111029040)|111035843(LOC111035843)	5
BP	GO:2001141	regulation of RNA biosynthetic process	5/45	226/3408	0.174872	0.511852	111039513(LOC111039513)|111041524(LOC111041524)|111033502(LOC111033502)|111029040(LOC111029040)|111035843(LOC111035843)	5
BP	GO:0071702	organic substance transport	3/45	110/3408	0.17609	0.511852	111042546(LOC111042546)|111026994(LOC111026994)|111040807(LOC111040807)	3
BP	GO:0044281	small molecule metabolic process	4/45	167/3408	0.1765	0.511852	111033985(LOC111033985)|111041637(LOC111041637)|111040677(LOC111040677)|111030693(LOC111030693)	4
BP	GO:0044707	single-multicellular organism process	1/45	15/3408	0.181102	0.511852	111035021(LOC111035021)	1
BP	GO:0019219	regulation of nucleobase-containing compound metabolic process	5/45	231/3408	0.186196	0.511852	111039513(LOC111039513)|111041524(LOC111041524)|111033502(LOC111033502)|111029040(LOC111029040)|111035843(LOC111035843)	5
BP	GO:0044262	cellular carbohydrate metabolic process	1/45	16/3408	0.191963	0.511852	111033985(LOC111033985)	1
BP	GO:0016192	vesicle-mediated transport	2/45	61/3408	0.192004	0.511852	111026994(LOC111026994)|111042248(LOC111042248)	2
BP	GO:0009889	regulation of biosynthetic process	5/45	236/3408	0.197795	0.511852	111039513(LOC111039513)|111041524(LOC111041524)|111033502(LOC111033502)|111029040(LOC111029040)|111035843(LOC111035843)	5
BP	GO:0010556	regulation of macromolecule biosynthetic process	5/45	236/3408	0.197795	0.511852	111039513(LOC111039513)|111041524(LOC111041524)|111033502(LOC111033502)|111029040(LOC111029040)|111035843(LOC111035843)	5
BP	GO:0031326	regulation of cellular biosynthetic process	5/45	236/3408	0.197795	0.511852	111039513(LOC111039513)|111041524(LOC111041524)|111033502(LOC111033502)|111029040(LOC111029040)|111035843(LOC111035843)	5
BP	GO:0051171	regulation of nitrogen compound metabolic process	5/45	236/3408	0.197795	0.511852	111039513(LOC111039513)|111041524(LOC111041524)|111033502(LOC111033502)|111029040(LOC111029040)|111035843(LOC111035843)	5
BP	GO:2000112	regulation of cellular macromolecule biosynthetic process	5/45	236/3408	0.197795	0.511852	111039513(LOC111039513)|111041524(LOC111041524)|111033502(LOC111033502)|111029040(LOC111029040)|111035843(LOC111035843)	5
BP	GO:0010468	regulation of gene expression	5/45	237/3408	0.200147	0.511852	111039513(LOC111039513)|111041524(LOC111041524)|111033502(LOC111033502)|111029040(LOC111029040)|111035843(LOC111035843)	5
BP	GO:0003333	amino acid transmembrane transport	1/45	17/3408	0.202683	0.511852	111040807(LOC111040807)	1
BP	GO:0006865	amino acid transport	1/45	17/3408	0.202683	0.511852	111040807(LOC111040807)	1
BP	GO:0032502	developmental process	1/45	17/3408	0.202683	0.511852	111035021(LOC111035021)	1
BP	GO:0044767	single-organism developmental process	1/45	17/3408	0.202683	0.511852	111035021(LOC111035021)	1
BP	GO:0048856	anatomical structure development	1/45	17/3408	0.202683	0.511852	111035021(LOC111035021)	1
BP	GO:0098656	anion transmembrane transport	1/45	17/3408	0.202683	0.511852	111040807(LOC111040807)	1
BP	GO:1903825	organic acid transmembrane transport	1/45	17/3408	0.202683	0.511852	111040807(LOC111040807)	1
BP	GO:1905039	carboxylic acid transmembrane transport	1/45	17/3408	0.202683	0.511852	111040807(LOC111040807)	1
BP	GO:0080090	regulation of primary metabolic process	5/45	242/3408	0.212054	0.511852	111039513(LOC111039513)|111041524(LOC111041524)|111033502(LOC111033502)|111029040(LOC111029040)|111035843(LOC111035843)	5
BP	GO:0050896	response to stimulus	8/45	438/3408	0.213932	0.511852	111041637(LOC111041637)|111027370(LOC111027370)|111035021(LOC111035021)|111036892(LOC111036892)|111039023(LOC111039023)|111028510(LOC111028510)|111036844(LOC111036844)|111042787(LOC111042787)	8
BP	GO:1901135	carbohydrate derivative metabolic process	3/45	122/3408	0.216829	0.511852	111032872(LOC111032872)|111028318(LOC111028318)|111040677(LOC111040677)	3
BP	GO:0031323	regulation of cellular metabolic process	5/45	245/3408	0.219313	0.511852	111039513(LOC111039513)|111041524(LOC111041524)|111033502(LOC111033502)|111029040(LOC111029040)|111035843(LOC111035843)	5
BP	GO:0060255	regulation of macromolecule metabolic process	5/45	248/3408	0.226654	0.511852	111039513(LOC111039513)|111041524(LOC111041524)|111033502(LOC111033502)|111029040(LOC111029040)|111035843(LOC111035843)	5
BP	GO:0005975	carbohydrate metabolic process	3/45	127/3408	0.234391	0.511852	111033985(LOC111033985)|111034675(LOC111034675)|111029392(LOC111029392)	3
BP	GO:0019222	regulation of metabolic process	5/45	252/3408	0.236563	0.511852	111039513(LOC111039513)|111041524(LOC111041524)|111033502(LOC111033502)|111029040(LOC111029040)|111035843(LOC111035843)	5
BP	GO:0006357	regulation of transcription from RNA polymerase II promoter	1/45	21/3408	0.244189	0.511852	111039513(LOC111039513)	1
BP	GO:0006486	protein glycosylation	1/45	21/3408	0.244189	0.511852	111032872(LOC111032872)	1
BP	GO:0009101	glycoprotein biosynthetic process	1/45	21/3408	0.244189	0.511852	111032872(LOC111032872)	1
BP	GO:0043413	macromolecule glycosylation	1/45	21/3408	0.244189	0.511852	111032872(LOC111032872)	1
BP	GO:0070085	glycosylation	1/45	21/3408	0.244189	0.511852	111032872(LOC111032872)	1
BP	GO:0034613	cellular protein localization	2/45	72/3408	0.245725	0.511852	111033240(LOC111033240)|111026994(LOC111026994)	2
BP	GO:0070727	cellular macromolecule localization	2/45	72/3408	0.245725	0.511852	111033240(LOC111033240)|111026994(LOC111026994)	2
BP	GO:0015031	protein transport	2/45	73/3408	0.250659	0.511852	111042546(LOC111042546)|111026994(LOC111026994)	2
BP	GO:0015833	peptide transport	2/45	73/3408	0.250659	0.511852	111042546(LOC111042546)|111026994(LOC111026994)	2
BP	GO:0042886	amide transport	2/45	73/3408	0.250659	0.511852	111042546(LOC111042546)|111026994(LOC111026994)	2
BP	GO:0055086	nucleobase-containing small molecule metabolic process	2/45	73/3408	0.250659	0.511852	111041637(LOC111041637)|111040677(LOC111040677)	2
BP	GO:0009100	glycoprotein metabolic process	1/45	22/3408	0.254231	0.511852	111032872(LOC111032872)	1
BP	GO:0034654	nucleobase-containing compound biosynthetic process	6/45	325/3408	0.254784	0.511852	111039513(LOC111039513)|111041637(LOC111041637)|111041524(LOC111041524)|111033502(LOC111033502)|111029040(LOC111029040)|111035843(LOC111035843)	6
BP	GO:0015849	organic acid transport	1/45	23/3408	0.264142	0.511852	111040807(LOC111040807)	1
BP	GO:0046942	carboxylic acid transport	1/45	23/3408	0.264142	0.511852	111040807(LOC111040807)	1
BP	GO:0045184	establishment of protein localization	2/45	76/3408	0.265484	0.511852	111042546(LOC111042546)|111026994(LOC111026994)	2
BP	GO:0015711	organic anion transport	1/45	24/3408	0.273924	0.511852	111040807(LOC111040807)	1
BP	GO:0019438	aromatic compound biosynthetic process	6/45	335/3408	0.277902	0.511852	111039513(LOC111039513)|111041637(LOC111041637)|111041524(LOC111041524)|111033502(LOC111033502)|111029040(LOC111029040)|111035843(LOC111035843)	6
BP	GO:0007266	Rho protein signal transduction	1/45	25/3408	0.28358	0.511852	111036844(LOC111036844)	1
BP	GO:0035023	regulation of Rho protein signal transduction	1/45	25/3408	0.28358	0.511852	111036844(LOC111036844)	1
BP	GO:0098655	cation transmembrane transport	1/45	25/3408	0.28358	0.511852	111032868(LOC111032868)	1
BP	GO:0098660	inorganic ion transmembrane transport	1/45	25/3408	0.28358	0.511852	111032868(LOC111032868)	1
BP	GO:0098662	inorganic cation transmembrane transport	1/45	25/3408	0.28358	0.511852	111032868(LOC111032868)	1
BP	GO:0051641	cellular localization	2/45	80/3408	0.285263	0.511852	111033240(LOC111033240)|111026994(LOC111026994)	2
BP	GO:0018130	heterocycle biosynthetic process	6/45	341/3408	0.292034	0.511852	111039513(LOC111039513)|111041637(LOC111041637)|111041524(LOC111041524)|111033502(LOC111033502)|111029040(LOC111029040)|111035843(LOC111035843)	6
BP	GO:1901362	organic cyclic compound biosynthetic process	6/45	342/3408	0.294406	0.511852	111039513(LOC111039513)|111041637(LOC111041637)|111041524(LOC111041524)|111033502(LOC111033502)|111029040(LOC111029040)|111035843(LOC111035843)	6
BP	GO:0007166	cell surface receptor signaling pathway	1/45	27/3408	0.302515	0.511852	111035021(LOC111035021)	1
BP	GO:0044712	single-organism catabolic process	1/45	27/3408	0.302515	0.511852	111033985(LOC111033985)	1
BP	GO:0007010	cytoskeleton organization	1/45	28/3408	0.311798	0.511852	111033240(LOC111033240)	1
BP	GO:0050790	regulation of catalytic activity	1/45	28/3408	0.311798	0.511852	111041759(LOC111041759)	1
BP	GO:0006351	transcription, DNA-templated	5/45	283/3408	0.31704	0.511852	111039513(LOC111039513)|111041524(LOC111041524)|111033502(LOC111033502)|111029040(LOC111029040)|111035843(LOC111035843)	5
BP	GO:0097659	nucleic acid-templated transcription	5/45	283/3408	0.31704	0.511852	111039513(LOC111039513)|111041524(LOC111041524)|111033502(LOC111033502)|111029040(LOC111029040)|111035843(LOC111035843)	5
BP	GO:0006464	cellular protein modification process	6/45	352/3408	0.318363	0.511852	111033085(LOC111033085)|111041637(LOC111041637)|111028270(LOC111028270)|111032872(LOC111032872)|111040357(LOC111040357)|111036844(LOC111036844)	6
BP	GO:0036211	protein modification process	6/45	352/3408	0.318363	0.511852	111033085(LOC111033085)|111041637(LOC111041637)|111028270(LOC111028270)|111032872(LOC111032872)|111040357(LOC111040357)|111036844(LOC111036844)	6
BP	GO:0032774	RNA biosynthetic process	5/45	286/3408	0.325081	0.511852	111039513(LOC111039513)|111041524(LOC111041524)|111033502(LOC111033502)|111029040(LOC111029040)|111035843(LOC111035843)	5
BP	GO:0065009	regulation of molecular function	1/45	30/3408	0.330004	0.511852	111041759(LOC111041759)	1
BP	GO:0006030	chitin metabolic process	1/45	31/3408	0.338929	0.511852	111028318(LOC111028318)	1
BP	GO:0006040	amino sugar metabolic process	1/45	31/3408	0.338929	0.511852	111028318(LOC111028318)	1
BP	GO:0007265	Ras protein signal transduction	1/45	31/3408	0.338929	0.511852	111036844(LOC111036844)	1
BP	GO:0046578	regulation of Ras protein signal transduction	1/45	31/3408	0.338929	0.511852	111036844(LOC111036844)	1
BP	GO:1901071	glucosamine-containing compound metabolic process	1/45	31/3408	0.338929	0.511852	111028318(LOC111028318)	1
BP	GO:0044763	single-organism cellular process	7/45	435/3408	0.349039	0.521796	111033985(LOC111033985)|111041637(LOC111041637)|111033240(LOC111033240)|111035021(LOC111035021)|111032872(LOC111032872)|111040677(LOC111040677)|111030693(LOC111030693)	7
BP	GO:0006366	transcription from RNA polymerase II promoter	1/45	33/3408	0.356432	0.52752	111039513(LOC111039513)	1
BP	GO:0006022	aminoglycan metabolic process	1/45	35/3408	0.373482	0.541916	111028318(LOC111028318)	1
BP	GO:0044723	single-organism carbohydrate metabolic process	1/45	35/3408	0.373482	0.541916	111033985(LOC111033985)	1
BP	GO:0044711	single-organism biosynthetic process	2/45	99/3408	0.377988	0.543128	111041637(LOC111041637)|111030693(LOC111030693)	2
BP	GO:0043412	macromolecule modification	6/45	379/3408	0.384521	0.547203	111033085(LOC111033085)|111041637(LOC111041637)|111028270(LOC111028270)|111032872(LOC111032872)|111040357(LOC111040357)|111036844(LOC111036844)	6
BP	GO:0009165	nucleotide biosynthetic process	1/45	38/3408	0.398232	0.550826	111041637(LOC111041637)	1
BP	GO:0051056	regulation of small GTPase mediated signal transduction	1/45	38/3408	0.398232	0.550826	111036844(LOC111036844)	1
BP	GO:1901293	nucleoside phosphate biosynthetic process	1/45	38/3408	0.398232	0.550826	111041637(LOC111041637)	1
BP	GO:1902589	single-organism organelle organization	1/45	39/3408	0.406268	0.556737	111033240(LOC111033240)	1
BP	GO:1902578	single-organism localization	2/45	106/3408	0.411079	0.558163	111033240(LOC111033240)|111040807(LOC111040807)	2
BP	GO:0006996	organelle organization	2/45	108/3408	0.420387	0.5627	111033240(LOC111033240)|111029022(LOC111029022)	2
BP	GO:1902531	regulation of intracellular signal transduction	1/45	41/3408	0.422025	0.5627	111036844(LOC111036844)	1
BP	GO:0006820	anion transport	1/45	42/3408	0.42975	0.567883	111040807(LOC111040807)	1
BP	GO:0030001	metal ion transport	1/45	45/3408	0.452323	0.586106	111032868(LOC111032868)	1
BP	GO:0009966	regulation of signal transduction	1/45	46/3408	0.459651	0.586106	111036844(LOC111036844)	1
BP	GO:0010646	regulation of cell communication	1/45	47/3408	0.466884	0.586106	111036844(LOC111036844)	1
BP	GO:0023051	regulation of signaling	1/45	47/3408	0.466884	0.586106	111036844(LOC111036844)	1
BP	GO:0048583	regulation of response to stimulus	1/45	47/3408	0.466884	0.586106	111036844(LOC111036844)	1
BP	GO:0006796	phosphate-containing compound metabolic process	5/45	339/3408	0.468591	0.586106	111033085(LOC111033085)|111041637(LOC111041637)|111028270(LOC111028270)|111040357(LOC111040357)|111036844(LOC111036844)	5
BP	GO:0006793	phosphorus metabolic process	5/45	340/3408	0.471261	0.586106	111033085(LOC111033085)|111041637(LOC111041637)|111028270(LOC111028270)|111040357(LOC111040357)|111036844(LOC111036844)	5
BP	GO:0006811	ion transport	3/45	194/3408	0.476931	0.588214	111032868(LOC111032868)|111041727(LOC111041727)|111040807(LOC111040807)	3
BP	GO:0065008	regulation of biological quality	1/45	52/3408	0.50165	0.613589	111033240(LOC111033240)	1
BP	GO:0006520	cellular amino acid metabolic process	1/45	59/3408	0.546625	0.663118	111030693(LOC111030693)	1
BP	GO:1901137	carbohydrate derivative biosynthetic process	1/45	60/3408	0.552717	0.665057	111032872(LOC111032872)	1
BP	GO:0009117	nucleotide metabolic process	1/45	62/3408	0.564661	0.668559	111041637(LOC111041637)	1
BP	GO:0090407	organophosphate biosynthetic process	1/45	62/3408	0.564661	0.668559	111041637(LOC111041637)	1
BP	GO:0006753	nucleoside phosphate metabolic process	1/45	63/3408	0.570516	0.67013	111041637(LOC111041637)	1
BP	GO:0006886	intracellular protein transport	1/45	64/3408	0.576294	0.671587	111026994(LOC111026994)	1
BP	GO:0016043	cellular component organization	2/45	149/3408	0.592783	0.685406	111033240(LOC111033240)|111029022(LOC111029022)	2
BP	GO:0046907	intracellular transport	1/45	71/3408	0.614664	0.699771	111026994(LOC111026994)	1
BP	GO:0051649	establishment of localization in cell	1/45	71/3408	0.614664	0.699771	111026994(LOC111026994)	1
BP	GO:0055114	oxidation-reduction process	4/45	334/3408	0.656588	0.731482	111033985(LOC111033985)|111041256(LOC111041256)|111033725(LOC111033725)|111030693(LOC111030693)	4
BP	GO:0032501	multicellular organismal process	1/45	80/3408	0.659036	0.731482	111035021(LOC111035021)	1
BP	GO:0044271	cellular nitrogen compound biosynthetic process	6/45	500/3408	0.665282	0.731482	111039513(LOC111039513)|111041637(LOC111041637)|111041524(LOC111041524)|111033502(LOC111033502)|111029040(LOC111029040)|111035843(LOC111035843)	6
BP	GO:0006082	organic acid metabolic process	1/45	83/3408	0.672685	0.731482	111030693(LOC111030693)	1
BP	GO:0019752	carboxylic acid metabolic process	1/45	83/3408	0.672685	0.731482	111030693(LOC111030693)	1
BP	GO:0043436	oxoacid metabolic process	1/45	83/3408	0.672685	0.731482	111030693(LOC111030693)	1
BP	GO:0006812	cation transport	1/45	84/3408	0.677115	0.731482	111032868(LOC111032868)	1
BP	GO:0071840	cellular component organization or biogenesis	2/45	176/3408	0.684561	0.734167	111033240(LOC111033240)|111029022(LOC111029022)	2
BP	GO:0044248	cellular catabolic process	1/45	90/3408	0.702489	0.747974	111033985(LOC111033985)	1
BP	GO:1901575	organic substance catabolic process	1/45	97/3408	0.729634	0.771327	111033985(LOC111033985)	1
BP	GO:0016070	RNA metabolic process	5/45	454/3408	0.735083	0.771576	111039513(LOC111039513)|111041524(LOC111041524)|111033502(LOC111033502)|111029040(LOC111029040)|111035843(LOC111035843)	5
BP	GO:0044765	single-organism transport	1/45	102/3408	0.747524	0.778745	111040807(LOC111040807)	1
BP	GO:0019637	organophosphate metabolic process	1/45	104/3408	0.754352	0.778745	111041637(LOC111041637)	1
BP	GO:0009056	catabolic process	1/45	105/3408	0.757697	0.778745	111033985(LOC111033985)	1
BP	GO:1901564	organonitrogen compound metabolic process	3/45	300/3408	0.771465	0.787427	111028318(LOC111028318)|111040677(LOC111040677)|111030693(LOC111030693)	3
BP	GO:0007186	G-protein coupled receptor signaling pathway	1/45	112/3408	0.779901	0.790585	111028510(LOC111028510)	1
BP	GO:0055085	transmembrane transport	2/45	308/3408	0.924266	0.930554	111032868(LOC111032868)|111040807(LOC111040807)	2
BP	GO:1901566	organonitrogen compound biosynthetic process	1/45	212/3408	0.945502	0.945502	111030693(LOC111030693)	1
CC	GO:0044421	extracellular region part	2/36	14/1783	0.0309777	0.617055	111029442(LOC111029442)|111036454(LOC111036454)	2
CC	GO:0016459	myosin complex	2/36	16/1783	0.0398324	0.617055	111034444(LOC111034444)|111038024(LOC111038024)	2
CC	GO:0005789	endoplasmic reticulum membrane	2/36	23/1783	0.0769253	0.617055	111042546(LOC111042546)|111029022(LOC111029022)	2
CC	GO:0042175	nuclear outer membrane-endoplasmic reticulum membrane network	2/36	24/1783	0.0828788	0.617055	111042546(LOC111042546)|111029022(LOC111029022)	2
CC	GO:0044432	endoplasmic reticulum part	2/36	24/1783	0.0828788	0.617055	111042546(LOC111042546)|111029022(LOC111029022)	2
CC	GO:0015629	actin cytoskeleton	2/36	27/1783	0.101541	0.617055	111034444(LOC111034444)|111038024(LOC111038024)	2
CC	GO:0005576	extracellular region	3/36	64/1783	0.13631	0.617055	111029442(LOC111029442)|111028318(LOC111028318)|111036454(LOC111036454)	3
CC	GO:0005856	cytoskeleton	3/36	64/1783	0.13631	0.617055	111026800(LOC111026800)|111034444(LOC111034444)|111038024(LOC111038024)	3
CC	GO:0005783	endoplasmic reticulum	2/36	38/1783	0.17762	0.617055	111042546(LOC111042546)|111029022(LOC111029022)	2
CC	GO:0044433	cytoplasmic vesicle part	1/36	10/1783	0.184941	0.617055	111026994(LOC111026994)	1
CC	GO:0012505	endomembrane system	3/36	77/1783	0.201105	0.617055	111042546(LOC111042546)|111026994(LOC111026994)|111029022(LOC111029022)	3
CC	GO:0031410	cytoplasmic vesicle	1/36	12/1783	0.217713	0.617055	111026994(LOC111026994)	1
CC	GO:0031982	vesicle	1/36	12/1783	0.217713	0.617055	111026994(LOC111026994)	1
CC	GO:0044459	plasma membrane part	1/36	12/1783	0.217713	0.617055	111033240(LOC111033240)	1
CC	GO:0097708	intracellular vesicle	1/36	12/1783	0.217713	0.617055	111026994(LOC111026994)	1
CC	GO:0044446	intracellular organelle part	7/36	248/1783	0.225535	0.617055	111039513(LOC111039513)|111042546(LOC111042546)|111034444(LOC111034444)|111026994(LOC111026994)|111029022(LOC111029022)|111034852(LOC111034852)|111038024(LOC111038024)	7
CC	GO:0044422	organelle part	7/36	251/1783	0.234924	0.617055	111039513(LOC111039513)|111042546(LOC111042546)|111034444(LOC111034444)|111026994(LOC111026994)|111029022(LOC111029022)|111034852(LOC111034852)|111038024(LOC111038024)	7
CC	GO:0005886	plasma membrane	1/36	14/1783	0.249203	0.617055	111033240(LOC111033240)	1
CC	GO:0030117	membrane coat	1/36	15/1783	0.264482	0.617055	111026994(LOC111026994)	1
CC	GO:0048475	coated membrane	1/36	15/1783	0.264482	0.617055	111026994(LOC111026994)	1
CC	GO:0005739	mitochondrion	2/36	51/1783	0.275302	0.617055	111034852(LOC111034852)|111031831(LOC111031831)	2
CC	GO:0044431	Golgi apparatus part	1/36	16/1783	0.279458	0.617055	111026994(LOC111026994)	1
CC	GO:0098796	membrane protein complex	2/36	55/1783	0.305713	0.617055	111033240(LOC111033240)|111026994(LOC111026994)	2
CC	GO:0005794	Golgi apparatus	1/36	18/1783	0.308527	0.617055	111026994(LOC111026994)	1
CC	GO:0071944	cell periphery	1/36	18/1783	0.308527	0.617055	111033240(LOC111033240)	1
CC	GO:0044430	cytoskeletal part	2/36	59/1783	0.335941	0.623065	111034444(LOC111034444)|111038024(LOC111038024)	2
CC	GO:0016592	mediator complex	1/36	20/1783	0.336455	0.623065	111039513(LOC111039513)	1
CC	GO:0098805	whole membrane	1/36	25/1783	0.401562	0.717075	111026994(LOC111026994)	1
CC	GO:0098588	bounding membrane of organelle	1/36	32/1783	0.482381	0.762102	111026994(LOC111026994)	1
CC	GO:0043234	protein complex	5/36	225/1783	0.48376	0.762102	111039513(LOC111039513)|111033240(LOC111033240)|111034444(LOC111034444)|111026994(LOC111026994)|111038024(LOC111038024)	5
CC	GO:0005740	mitochondrial envelope	1/36	33/1783	0.493023	0.762102	111034852(LOC111034852)	1
CC	GO:0044444	cytoplasmic part	5/36	237/1783	0.532615	0.762102	111042546(LOC111042546)|111026994(LOC111026994)|111029022(LOC111029022)|111034852(LOC111034852)|111031831(LOC111031831)	5
CC	GO:0044429	mitochondrial part	1/36	40/1783	0.561784	0.762102	111034852(LOC111034852)	1
CC	GO:0005654	nucleoplasm	1/36	41/1783	0.570835	0.762102	111039513(LOC111039513)	1
CC	GO:0044451	nucleoplasm part	1/36	41/1783	0.570835	0.762102	111039513(LOC111039513)	1
CC	GO:0005737	cytoplasm	6/36	302/1783	0.587784	0.762102	111042546(LOC111042546)|111033985(LOC111033985)|111026994(LOC111026994)|111029022(LOC111029022)|111034852(LOC111034852)|111031831(LOC111031831)	6
CC	GO:0043231	intracellular membrane-bounded organelle	8/36	403/1783	0.587786	0.762102	111039513(LOC111039513)|111042546(LOC111042546)|111026994(LOC111026994)|111029022(LOC111029022)|111034852(LOC111034852)|111033502(LOC111033502)|111027214(LOC111027214)|111031831(LOC111031831)	8
CC	GO:0031967	organelle envelope	1/36	45/1783	0.605256	0.762102	111034852(LOC111034852)	1
CC	GO:0031975	envelope	1/36	45/1783	0.605256	0.762102	111034852(LOC111034852)	1
CC	GO:0043227	membrane-bounded organelle	8/36	410/1783	0.609682	0.762102	111039513(LOC111039513)|111042546(LOC111042546)|111026994(LOC111026994)|111029022(LOC111029022)|111034852(LOC111034852)|111033502(LOC111033502)|111027214(LOC111027214)|111031831(LOC111031831)	8
CC	GO:0031981	nuclear lumen	1/36	52/1783	0.659142	0.791102	111039513(LOC111039513)	1
CC	GO:0031090	organelle membrane	1/36	53/1783	0.666231	0.791102	111026994(LOC111026994)	1
CC	GO:0031974	membrane-enclosed lumen	1/36	60/1783	0.711992	0.791102	111039513(LOC111039513)	1
CC	GO:0043233	organelle lumen	1/36	60/1783	0.711992	0.791102	111039513(LOC111039513)	1
CC	GO:0070013	intracellular organelle lumen	1/36	60/1783	0.711992	0.791102	111039513(LOC111039513)	1
CC	GO:0043228	non-membrane-bounded organelle	3/36	198/1783	0.781535	0.83142	111026800(LOC111026800)|111034444(LOC111034444)|111038024(LOC111038024)	3
CC	GO:0043232	intracellular non-membrane-bounded organelle	3/36	198/1783	0.781535	0.83142	111026800(LOC111026800)|111034444(LOC111034444)|111038024(LOC111038024)	3
CC	GO:0044428	nuclear part	1/36	77/1783	0.799195	0.832495	111039513(LOC111039513)	1
CC	GO:0032991	macromolecular complex	5/36	380/1783	0.909961	0.928532	111039513(LOC111039513)|111033240(LOC111033240)|111034444(LOC111034444)|111026994(LOC111026994)|111038024(LOC111038024)	5
CC	GO:0005634	nucleus	2/36	283/1783	0.985241	0.985241	111039513(LOC111039513)|111033502(LOC111033502)	2
MF	GO:0042302	structural constituent of cuticle	18/105	80/5868	1.14e-15	1.18e-13	111039230(LOC111039230)|111027632(LOC111027632)|111041497(LOC111041497)|111027628(LOC111027628)|111031116(LOC111031116)|111033153(LOC111033153)|111034579(LOC111034579)|111034584(LOC111034584)|111028315(LOC111028315)|111039228(LOC111039228)|111039229(LOC111039229)|111039056(LOC111039056)|111039055(LOC111039055)|111038352(LOC111038352)|111031121(LOC111031121)|111032178(LOC111032178)|111031114(LOC11…	18
MF	GO:0005198	structural molecule activity	20/105	188/5868	6.96e-11	3.62e-09	111039230(LOC111039230)|111027632(LOC111027632)|111041497(LOC111041497)|111027628(LOC111027628)|111031116(LOC111031116)|111033153(LOC111033153)|111034579(LOC111034579)|111034584(LOC111034584)|111028315(LOC111028315)|111039228(LOC111039228)|111039229(LOC111039229)|111039056(LOC111039056)|111039055(LOC111039055)|111034143(LOC111034143)|111038352(LOC111038352)|111031121(LOC111031121)|111032178(LOC11…	20
MF	GO:0005509	calcium ion binding	8/105	98/5868	0.000334079	0.0115814	111033240(LOC111033240)|111032815(LOC111032815)|111035021(LOC111035021)|111029941(LOC111029941)|111038060(LOC111038060)|111039900(LOC111039900)|111041707(LOC111041707)|111035549(LOC111035549)	8
MF	GO:0046872	metal ion binding	18/105	439/5868	0.00068607	0.0150586	111033985(LOC111033985)|111033240(LOC111033240)|111032815(LOC111032815)|111035021(LOC111035021)|111034882(LOC111034882)|111041315(LOC111041315)|111034768(LOC111034768)|111029941(LOC111029941)|111038060(LOC111038060)|111033502(LOC111033502)|111037370(LOC111037370)|111039900(LOC111039900)|111041707(LOC111041707)|111027846(LOC111027846)|111035549(LOC111035549)|111033969(LOC111033969)|111027158(LOC11…	18
MF	GO:0043169	cation binding	18/105	441/5868	0.00072397	0.0150586	111033985(LOC111033985)|111033240(LOC111033240)|111032815(LOC111032815)|111035021(LOC111035021)|111034882(LOC111034882)|111041315(LOC111041315)|111034768(LOC111034768)|111029941(LOC111029941)|111038060(LOC111038060)|111033502(LOC111033502)|111037370(LOC111037370)|111039900(LOC111039900)|111041707(LOC111041707)|111027846(LOC111027846)|111035549(LOC111035549)|111033969(LOC111033969)|111027158(LOC11…	18
MF	GO:0008237	metallopeptidase activity	6/105	69/5868	0.00136823	0.023716	111034882(LOC111034882)|111041315(LOC111041315)|111037370(LOC111037370)|111027846(LOC111027846)|111027158(LOC111027158)|111030179(LOC111030179)	6
MF	GO:0008270	zinc ion binding	9/105	181/5868	0.004875	0.0724286	111034882(LOC111034882)|111041315(LOC111041315)|111034768(LOC111034768)|111033502(LOC111033502)|111037370(LOC111037370)|111027846(LOC111027846)|111033969(LOC111033969)|111027158(LOC111027158)|111030179(LOC111030179)	9
MF	GO:0046914	transition metal ion binding	10/105	271/5868	0.0225138	0.2899	111033985(LOC111033985)|111034882(LOC111034882)|111041315(LOC111041315)|111034768(LOC111034768)|111033502(LOC111033502)|111037370(LOC111037370)|111027846(LOC111027846)|111033969(LOC111033969)|111027158(LOC111027158)|111030179(LOC111030179)	10
MF	GO:0004857	enzyme inhibitor activity	2/105	14/5868	0.0250875	0.2899	111029442(LOC111029442)|111036454(LOC111036454)	2
MF	GO:0070011	peptidase activity, acting on L-amino acid peptides	10/105	290/5868	0.0338805	0.352357	111033016(LOC111033016)|111034882(LOC111034882)|111041315(LOC111041315)|111041759(LOC111041759)|111037198(LOC111037198)|111037370(LOC111037370)|111027846(LOC111027846)|111029019(LOC111029019)|111027158(LOC111027158)|111030179(LOC111030179)	10
MF	GO:0008233	peptidase activity	10/105	301/5868	0.0420592	0.397651	111033016(LOC111033016)|111034882(LOC111034882)|111041315(LOC111041315)|111041759(LOC111041759)|111037198(LOC111037198)|111037370(LOC111037370)|111027846(LOC111027846)|111029019(LOC111029019)|111027158(LOC111027158)|111030179(LOC111030179)	10
MF	GO:0051536	iron-sulfur cluster binding	2/105	22/5868	0.0580765	0.464612	111027214(LOC111027214)|111030693(LOC111030693)	2
MF	GO:0051540	metal cluster binding	2/105	22/5868	0.0580765	0.464612	111027214(LOC111027214)|111030693(LOC111030693)	2
MF	GO:0098772	molecular function regulator	4/105	85/5868	0.0651997	0.484341	111036892(LOC111036892)|111029442(LOC111029442)|111036844(LOC111036844)|111036454(LOC111036454)	4
MF	GO:0005085	guanyl-nucleotide exchange factor activity	2/105	39/5868	0.153719	0.843471	111036892(LOC111036892)|111036844(LOC111036844)	2
MF	GO:0016701	oxidoreductase activity, acting on single donors with incorporation of molecular oxygen	1/105	10/5868	0.165312	0.843471	111033985(LOC111033985)	1
MF	GO:0004181	metallocarboxypeptidase activity	1/105	11/5868	0.180273	0.843471	111037370(LOC111037370)	1
MF	GO:0008235	metalloexopeptidase activity	1/105	11/5868	0.180273	0.843471	111037370(LOC111037370)	1
MF	GO:0030234	enzyme regulator activity	2/105	46/5868	0.198664	0.843471	111029442(LOC111029442)|111036454(LOC111036454)	2
MF	GO:0016651	oxidoreductase activity, acting on NAD(P)H	1/105	13/5868	0.209403	0.843471	111031831(LOC111031831)	1
MF	GO:0016849	phosphorus-oxygen lyase activity	1/105	13/5868	0.209403	0.843471	111041637(LOC111041637)	1
MF	GO:0008194	UDP-glycosyltransferase activity	1/105	14/5868	0.223581	0.843471	111032872(LOC111032872)	1
MF	GO:0003774	motor activity	2/105	50/5868	0.225015	0.843471	111034444(LOC111034444)|111038024(LOC111038024)	2
MF	GO:0004180	carboxypeptidase activity	1/105	17/5868	0.264621	0.843471	111037370(LOC111037370)	1
MF	GO:0005342	organic acid transmembrane transporter activity	1/105	17/5868	0.264621	0.843471	111040807(LOC111040807)	1
MF	GO:0008514	organic anion transmembrane transporter activity	1/105	17/5868	0.264621	0.843471	111040807(LOC111040807)	1
MF	GO:0015171	amino acid transmembrane transporter activity	1/105	17/5868	0.264621	0.843471	111040807(LOC111040807)	1
MF	GO:0046943	carboxylic acid transmembrane transporter activity	1/105	17/5868	0.264621	0.843471	111040807(LOC111040807)	1
MF	GO:0001076	transcription factor activity, RNA polymerase II transcription factor binding	1/105	19/5868	0.29078	0.843471	111039513(LOC111039513)	1
MF	GO:0001104	RNA polymerase II transcription cofactor activity	1/105	19/5868	0.29078	0.843471	111039513(LOC111039513)	1
MF	GO:0009055	electron carrier activity	1/105	19/5868	0.29078	0.843471	111034852(LOC111034852)	1
MF	GO:0008236	serine-type peptidase activity	3/105	106/5868	0.294826	0.843471	111033016(LOC111033016)|111037198(LOC111037198)|111029019(LOC111029019)	3
MF	GO:0017171	serine hydrolase activity	3/105	106/5868	0.294826	0.843471	111033016(LOC111033016)|111037198(LOC111037198)|111029019(LOC111029019)	3
MF	GO:0004672	protein kinase activity	5/105	207/5868	0.311897	0.843471	111033085(LOC111033085)|111041637(LOC111041637)|111028270(LOC111028270)|111040357(LOC111040357)|111036844(LOC111036844)	5
MF	GO:0004175	endopeptidase activity	4/105	166/5868	0.345888	0.843471	111033016(LOC111033016)|111041759(LOC111041759)|111037198(LOC111037198)|111027846(LOC111027846)	4
MF	GO:0004197	cysteine-type endopeptidase activity	1/105	25/5868	0.363853	0.843471	111041759(LOC111041759)	1
MF	GO:0005088	Ras guanyl-nucleotide exchange factor activity	1/105	25/5868	0.363853	0.843471	111036844(LOC111036844)	1
MF	GO:0005089	Rho guanyl-nucleotide exchange factor activity	1/105	25/5868	0.363853	0.843471	111036844(LOC111036844)	1
MF	GO:0016772	transferase activity, transferring phosphorus-containing groups	7/105	327/5868	0.368767	0.843471	111033085(LOC111033085)|111041637(LOC111041637)|111028270(LOC111028270)|111041733(LOC111041733)|111028962(LOC111028962)|111040357(LOC111040357)|111036844(LOC111036844)	7
MF	GO:0016627	oxidoreductase activity, acting on the CH-CH group of donors	1/105	26/5868	0.375285	0.843471	111028870(LOC111028870)	1
MF	GO:0005261	cation channel activity	1/105	27/5868	0.386513	0.843471	111032868(LOC111032868)	1
MF	GO:0022890	inorganic cation transmembrane transporter activity	2/105	76/5868	0.396168	0.843471	111032868(LOC111032868)|111034852(LOC111034852)	2
MF	GO:0000988	transcription factor activity, protein binding	1/105	28/5868	0.397542	0.843471	111039513(LOC111039513)	1
MF	GO:0000989	transcription factor activity, transcription factor binding	1/105	28/5868	0.397542	0.843471	111039513(LOC111039513)	1
MF	GO:0003712	transcription cofactor activity	1/105	28/5868	0.397542	0.843471	111039513(LOC111039513)	1
MF	GO:0015078	hydrogen ion transmembrane transporter activity	1/105	28/5868	0.397542	0.843471	111034852(LOC111034852)	1
MF	GO:0030170	pyridoxal phosphate binding	1/105	30/5868	0.419012	0.843471	111036239(LOC111036239)	1
MF	GO:0070279	vitamin B6 binding	1/105	30/5868	0.419012	0.843471	111036239(LOC111036239)	1
MF	GO:0008061	chitin binding	1/105	31/5868	0.429462	0.843471	111028318(LOC111028318)	1
MF	GO:0004252	serine-type endopeptidase activity	2/105	85/5868	0.45196	0.843471	111033016(LOC111033016)|111037198(LOC111037198)	2
MF	GO:0008324	cation transmembrane transporter activity	2/105	86/5868	0.457983	0.843471	111032868(LOC111032868)|111034852(LOC111034852)	2
MF	GO:0008238	exopeptidase activity	1/105	34/5868	0.459706	0.843471	111037370(LOC111037370)	1
MF	GO:0016773	phosphotransferase activity, alcohol group as acceptor	5/105	249/5868	0.462036	0.843471	111033085(LOC111033085)|111041637(LOC111041637)|111028270(LOC111028270)|111040357(LOC111040357)|111036844(LOC111036844)	5
MF	GO:0004222	metalloendopeptidase activity	1/105	35/5868	0.46943	0.843471	111027846(LOC111027846)	1
MF	GO:0008509	anion transmembrane transporter activity	1/105	35/5868	0.46943	0.843471	111040807(LOC111040807)	1
MF	GO:0019842	vitamin binding	1/105	35/5868	0.46943	0.843471	111036239(LOC111036239)	1
MF	GO:0016301	kinase activity	5/105	253/5868	0.47607	0.843471	111033085(LOC111033085)|111041637(LOC111041637)|111028270(LOC111028270)|111040357(LOC111040357)|111036844(LOC111036844)	5
MF	GO:0003677	DNA binding	8/105	429/5868	0.505561	0.843471	111034010(LOC111034010)|111040648(LOC111040648)|111029624(LOC111029624)|111034006(LOC111034006)|111029575(LOC111029575)|111033502(LOC111033502)|111030068(LOC111030068)|111035843(LOC111035843)	8
MF	GO:0015075	ion transmembrane transporter activity	4/105	207/5868	0.5106	0.843471	111032868(LOC111032868)|111034852(LOC111034852)|111041727(LOC111041727)|111040807(LOC111040807)	4
MF	GO:0022891	substrate-specific transmembrane transporter activity	4/105	213/5868	0.533356	0.843471	111032868(LOC111032868)|111034852(LOC111034852)|111041727(LOC111041727)|111040807(LOC111040807)	4
MF	GO:0016684	oxidoreductase activity, acting on peroxide as acceptor	1/105	43/5868	0.541233	0.843471	111041256(LOC111041256)	1
MF	GO:0016209	antioxidant activity	1/105	44/5868	0.549502	0.843471	111041256(LOC111041256)	1
MF	GO:0016829	lyase activity	1/105	45/5868	0.557624	0.843471	111041637(LOC111041637)	1
MF	GO:0016491	oxidoreductase activity	6/105	335/5868	0.559534	0.843471	111033985(LOC111033985)|111041256(LOC111041256)|111028870(LOC111028870)|111034852(LOC111034852)|111030693(LOC111030693)|111031831(LOC111031831)	6
MF	GO:0001071	nucleic acid binding transcription factor activity	2/105	105/5868	0.564736	0.843471	111033502(LOC111033502)|111035843(LOC111035843)	2
MF	GO:0003700	transcription factor activity, sequence-specific DNA binding	2/105	105/5868	0.564736	0.843471	111033502(LOC111033502)|111035843(LOC111035843)	2
MF	GO:0022892	substrate-specific transporter activity	4/105	225/5868	0.577273	0.843471	111032868(LOC111032868)|111034852(LOC111034852)|111041727(LOC111041727)|111040807(LOC111040807)	4
MF	GO:0046873	metal ion transmembrane transporter activity	1/105	48/5868	0.58113	0.843471	111032868(LOC111032868)	1
MF	GO:0005230	extracellular ligand-gated ion channel activity	1/105	50/5868	0.596109	0.843471	111041727(LOC111041727)	1
MF	GO:0016779	nucleotidyltransferase activity	1/105	51/5868	0.603398	0.843471	111041733(LOC111041733)	1
MF	GO:0015276	ligand-gated ion channel activity	1/105	53/5868	0.617588	0.843471	111041727(LOC111041727)	1
MF	GO:0022834	ligand-gated channel activity	1/105	53/5868	0.617588	0.843471	111041727(LOC111041727)	1
MF	GO:0005216	ion channel activity	2/105	116/5868	0.61939	0.843471	111032868(LOC111032868)|111041727(LOC111041727)	2
MF	GO:0015267	channel activity	2/105	116/5868	0.61939	0.843471	111032868(LOC111032868)|111041727(LOC111041727)	2
MF	GO:0022803	passive transmembrane transporter activity	2/105	116/5868	0.61939	0.843471	111032868(LOC111032868)|111041727(LOC111041727)	2
MF	GO:0022838	substrate-specific channel activity	2/105	116/5868	0.61939	0.843471	111032868(LOC111032868)|111041727(LOC111041727)	2
MF	GO:0004553	hydrolase activity, hydrolyzing O-glycosyl compounds	1/105	54/5868	0.624493	0.843471	111029392(LOC111029392)	1
MF	GO:0043565	sequence-specific DNA binding	1/105	57/5868	0.644476	0.856689	111033502(LOC111033502)	1
MF	GO:0016798	hydrolase activity, acting on glycosyl bonds	1/105	58/5868	0.6509	0.856689	111029392(LOC111029392)	1
MF	GO:0022836	gated channel activity	1/105	60/5868	0.663405	0.856689	111041727(LOC111041727)	1
MF	GO:0016747	transferase activity, transferring acyl groups other than amino-acyl groups	1/105	61/5868	0.66949	0.856689	111036548(LOC111036548)	1
MF	GO:0015077	monovalent inorganic cation transmembrane transporter activity	1/105	62/5868	0.675466	0.856689	111034852(LOC111034852)	1
MF	GO:0005506	iron ion binding	1/105	73/5868	0.734541	0.920388	111033985(LOC111033985)	1
MF	GO:0003723	RNA binding	2/105	152/5868	0.761703	0.943061	111033093(LOC111033093)|111041524(LOC111041524)	2
MF	GO:0008234	cysteine-type peptidase activity	1/105	82/5868	0.774847	0.948048	111041759(LOC111041759)	1
MF	GO:0016746	transferase activity, transferring acyl groups	1/105	90/5868	0.805549	0.961743	111036548(LOC111036548)	1
MF	GO:0016758	transferase activity, transferring hexosyl groups	1/105	93/5868	0.81596	0.961743	111032872(LOC111032872)	1
MF	GO:0022857	transmembrane transporter activity	4/105	325/5868	0.841751	0.961743	111032868(LOC111032868)|111034852(LOC111034852)|111041727(LOC111041727)|111040807(LOC111040807)	4
MF	GO:0004930	G-protein coupled receptor activity	1/105	104/5868	0.849625	0.961743	111028510(LOC111028510)	1
MF	GO:0016887	ATPase activity	1/105	106/5868	0.855054	0.961743	111040927(LOC111040927)	1
MF	GO:0099600	transmembrane receptor activity	2/105	196/5868	0.871635	0.961743	111028510(LOC111028510)|111041727(LOC111041727)	2
MF	GO:0004872	receptor activity	2/105	201/5868	0.880656	0.961743	111028510(LOC111028510)|111041727(LOC111041727)	2
MF	GO:0060089	molecular transducer activity	2/105	201/5868	0.880656	0.961743	111028510(LOC111028510)|111041727(LOC111041727)	2
MF	GO:0048037	cofactor binding	1/105	121/5868	0.890035	0.961743	111036239(LOC111036239)	1
MF	GO:0016757	transferase activity, transferring glycosyl groups	1/105	124/5868	0.895954	0.961743	111032872(LOC111032872)	1
MF	GO:0017111	nucleoside-triphosphatase activity	3/105	292/5868	0.901078	0.961743	111034444(LOC111034444)|111038024(LOC111038024)|111040927(LOC111040927)	3
MF	GO:0016462	pyrophosphatase activity	3/105	296/5868	0.906114	0.961743	111034444(LOC111034444)|111038024(LOC111038024)|111040927(LOC111040927)	3
MF	GO:0016818	hydrolase activity, acting on acid anhydrides, in phosphorus-containing anhydrides	3/105	297/5868	0.907337	0.961743	111034444(LOC111034444)|111038024(LOC111038024)|111040927(LOC111040927)	3
MF	GO:0016817	hydrolase activity, acting on acid anhydrides	3/105	304/5868	0.915505	0.961743	111034444(LOC111034444)|111038024(LOC111038024)|111040927(LOC111040927)	3
MF	GO:0005215	transporter activity	4/105	395/5868	0.930366	0.96758	111032868(LOC111032868)|111034852(LOC111034852)|111041727(LOC111041727)|111040807(LOC111040807)	4
MF	GO:0004888	transmembrane signaling receptor activity	1/105	170/5868	0.95562	0.973195	111028510(LOC111028510)	1
MF	GO:0038023	signaling receptor activity	1/105	170/5868	0.95562	0.973195	111028510(LOC111028510)	1
MF	GO:0004871	signal transducer activity	1/105	181/5868	0.963837	0.973195	111028510(LOC111028510)	1
MF	GO:0046983	protein dimerization activity	1/105	233/5868	0.986339	0.986339	111029040(LOC111029040)	1
