# Supplementary material for: Transcriptome-based identification and characterization of genes responding to imidacloprid in Myzus persicae
Source: Sci Rep. 2019 Sep 16;9:13285. doi: 10.1038/s41598-019-49922-3 (PMC6746728; doi:10.1038/s41598-019-49922-3)
Supplement: Supplementary file 3 — Supplementary Table S3 [file 41598_2019_49922_MOESM3_ESM.xls]

## Sheet: Table S3
Transcriptome-based identification and characterization of genes responding to imidacloprid in Myzus persicae
Jianyu Meng, Xingjiang Chen, Changyu Zhang*
Table S3. KEGG enrichment of DEGs in imidacloprid-resistant and imidacloprid-susceptible M. persicae.
#Term	ID	Input number	Background number	P-Value	Corrected P-Value	Input
Phenylalanine metabolism	api00360	4	16	0.000230315	0.00593601	111027052|111036239|111041256|111027341
Oxidative phosphorylation	api00190	9	127	0.000263823	0.00593601	27109210|111033599|111027246|111031831|111027244|111028870|111029398|111038823|111034852
Hippo signaling pathway - fly	api04391	5	60	0.00341349	0.0399016	111036469|111027276|111041889|111027834|111040110
Tyrosine metabolism	api00350	3	17	0.00354681	0.0399016	111027052|111036239|111027341
ECM-receptor interaction	api04512	3	24	0.0084046	0.0756414	111033240|111034143|111033490
Phototransduction - fly	api04745	2	23	0.0581558	0.400966	111041889|111032868
Alanine, aspartate and glutamate metabolism	api00250	2	24	0.0623725	0.400966	111036239|111030693
Phenylalanine, tyrosine and tryptophan biosynthesis	api00400	1	5	0.0907973	0.502852	111036239
Glutathione metabolism	api00480	3	68	0.10057	0.502852	111030179|111034882|111041315
Citrate cycle (TCA cycle)	api00020	2	37	0.124951	0.536006	111028870|111027244
Metabolic pathways	api01100	21	1019	0.131024	0.536006	27109210|111030179|111033599|111039891|111041256|111041733|111027246|111031831|111027244|111036239|111030693|111033725|111028870|111041315|111028962|111040677|111029398|111038823|111034882|111034852|111029392
Dorso-ventral axis formation	api04320	2	42	0.151866	0.555659	111035021|111030933
Pentose and glucuronate interconversions	api00040	3	85	0.160524	0.555659	111033725|111041733|111029392
Nitrogen metabolism	api00910	1	12	0.186455	0.599319	111030693
Other types of O-glycan biosynthesis	api00514	1	18	0.260468	0.662138	111032872
Carbon metabolism	api01200	3	111	0.266663	0.662138	111028870|111027244|111036239
Biosynthesis of unsaturated fatty acids	api01040	1	19	0.272138	0.662138	111039891
Fatty acid elongation	api00062	1	20	0.283626	0.662138	111039891
Lysosome	api04142	3	119	0.301089	0.662138	111041759|111031755|111029392
Glycosaminoglycan degradation	api00531	1	22	0.306065	0.662138	111029392
Wnt signaling pathway	api04310	2	71	0.319395	0.662138	111041555|111041233
Fructose and mannose metabolism	api00051	1	25	0.338426	0.662138	111033725
2-Oxocarboxylic acid metabolism	api01210	1	25	0.338426	0.662138	111036239
Biosynthesis of amino acids	api01230	2	84	0.393639	0.707863	111036239|111030693
Notch signaling pathway	api04330	1	31	0.398733	0.707863	111035021
Galactose metabolism	api00052	1	36	0.444805	0.707863	111041733
Cysteine and methionine metabolism	api00270	1	36	0.444805	0.707863	111036239
Starch and sucrose metabolism	api00500	2	98	0.469344	0.707863	111041733|111029392
Inositol phosphate metabolism	api00562	1	41	0.48738	0.707863	111033985
Endocytosis	api04144	2	103	0.495026	0.707863	111039275|111038046
N-Glycan biosynthesis	api00510	1	43	0.503491	0.707863	111028962
Arginine and proline metabolism	api00330	1	44	0.511357	0.707863	111036239
Phosphatidylinositol signaling system	api04070	1	45	0.519099	0.707863	111032868
Amino sugar and nucleotide sugar metabolism	api00520	1	51	0.56307	0.745239	111041733
Fatty acid metabolism	api01212	1	61	0.627679	0.781388	111039891
Lysine degradation	api00310	1	62	0.633594	0.781388	111030992
Ascorbate and aldarate metabolism	api00053	1	67	0.661804	0.781388	111033985
RNA degradation	api03018	1	68	0.667183	0.781388	111033093
Phagosome	api04145	1	70	0.677687	0.781388	111041889
Drug metabolism - other enzymes	api00983	1	76	0.70727	0.781388	111029392
Porphyrin and chlorophyll metabolism	api00860	1	77	0.711932	0.781388	111029392
Peroxisome	api04146	1	85	0.746676	0.797921	111042371
mRNA surveillance pathway	api03015	1	89	0.762458	0.797921	111033093
Purine metabolism	api00230	1	143	0.900727	0.921198	111040677
RNA transport	api03013	1	194	0.956757	0.956757	111033093
