# Supplementary material for: Transcriptome-based identification and characterization of genes responding to imidacloprid in Myzus persicae
Source: Sci Rep. 2019 Sep 16;9:13285. doi: 10.1038/s41598-019-49922-3 (PMC6746728; doi:10.1038/s41598-019-49922-3)
Supplement: Supplementary file 4 — Supplementary Table S4 [file 41598_2019_49922_MOESM4_ESM.xls]

## Sheet: Sheet1
Transcriptome-based identification and characterization of genes responding to imidacloprid in Myzus persicae
Jianyu Meng, Xingjiang Chen, Changyu Zhang*
Table S4. Comparison of the relative gene expression between the qRT-PCR and RNA-seq analysis.
	LOC111034675	LOC111036239	LOC111032872	LOC111040357	LOC111028270	LOC111029398	LOC111036096	LOC111042314	LOC111037432	LOC111039230
RNA-seq	1.5945	1.5199	1.3851	1.3184	1.2962	-1.2346	-1.3441	-1.3868	-1.7519	-1.7668
qRT-PCR	2.147	1.2896	1.2385	1.9119	1.3417	-1.8814	-1.9303	-2.1149	-1.7124	-2.0337
